# Supplementary material for: Evaluation of uncharacterized quinoa (Chenopodium quinoa Willd.) accessions for salinity tolerance during seedling emergence and early growth
Source: Front Plant Sci. 2026 Jun 17;17:1856220. doi: 10.3389/fpls.2026.1856220 (PMC13318604; doi:10.3389/fpls.2026.1856220)
Supplement: Supplementary file 1 [file Table1.xlsx]

## Sheet: Title page
Evaluation of uncharacterized quinoa (Chenopodium quinoa Willd.) accessions for salinity tolerance during seedling emergence and early growth
Jhaman Das Suthar*, Girisha K. Ganjegunte, Rahmatullah Hashimi
Texas A&M AgriLife Research, Texas A&M University System, 1380 Texas A&M Circle, El Paso, TX 79927, USA

## Sheet: Supplementary Table S1
Table S1. Effects of irrigation water salinity on seedling emergence, mean seedling emergence time and CVt, and early growth traits of 22 quinoa accessions
A#	USDA PI No.	Accession / Plant Name	A. Seedling Emergence (%)						B. Mean Seedling Emergence Time (MSET)						C. Coefficient of Variance of Seedling Emergence time (CVt)						D. Shoot length (cm)						E. Seedling Fresh weight (mg/seedling)						F. Seedling Dry weight (mg/seedling)
			Salinity level of water (dS m-1)
			1	3	6	9	12	15	1	3	6	9	12	15	1	3	6	9	12	15	1	3	6	9	12	15	1	3	6	9	12	15	1	3	6	9	12	15
1	PI 698768	KASLAEA	40	31.6667	38.3333	20	20	15	5.86667	7.86667	7.63889	9.95556	8.72222	8.11111	18.4727	14.2758	14.3126	11.7272	14.0593	15.1052	4.12222	4.06667	4.16667	3.5	2.4	3.03333	60.582	35	28.7879	16.6667	16	10	7.68538	2.99362	3.16667	1.75926	ND	ND
2	PI 698769	PISON	38.3333	48.3333	35	30	28.3333	21.6667	5.63016	6.44444	6.9	7.02778	7.05833	8.15556	19.3424	16.8196	15.956	16.2258	15.8827	14.2184	5.12222	5.5	3.03333	3.63333	ND	ND	77.619	54.2222	37.619	16.6667	ND	ND	10.928	6.00461	2.28401	1.66667	ND	ND
3	PI 698771	COPACABANA	40	31.6667	35	18.3333	13.3333	13.3333	7.29621	7.30159	6.62103	7.55556	7.33333	8.33333	14.7853	14.9454	16.5588	16.7204	17.7998	15.444	3.77778	3.7	5	2.5	2.66667	ND	52.6667	38.4848	23.7037	25	3	ND	6.25316	4.82621	3.34743	2.8	1.25333	ND
4	PI 698772	32ALC	18.3333	18.3333	31.6667	10	15	10	8.5	9.55556	9.18889	9	8.75	9.16667	14.4981	13.0968	12.1913	15.7135	14.4394	15.5814	4.05	3.66667	4	4.13333	2.9	1.76667	79.537	30	20.5882	20	14	10.9778	11.4382	3.35	2.3951	4.1	2.06667	0.590476
5	PI 698773	A5P	85	85	85	71.6667	43.3333	23.3333	4.84845	7.34028	6.52061	6.70635	7.33333	8.06667	21.276	14.0645	15.8428	15.6035	14.5327	14.0484	6.34444	4.45	5.03333	4.06667	2.03333	ND	79.1567	32.5	28.4524	15.5556	14.5556	ND	10.4511	3.9963	4.23976	1.76091	0.804222	ND
6	PI 698774	21 GR	61.6667	61.6667	48.3333	55	21.6667	10	6.82778	7.4282	6.91667	7.32143	8.09524	9.16667	15.4328	14.1215	15.4772	14.3936	15.0491	15.7135	5.3	3.63333	5.66667	5.2	2.8	ND	53.0303	36.0606	35.6	20	29.3333	ND	7.00929	5.30303	3.85736	1.04142	0.684	ND
7	PI 698775	23TES	80	70	58.3333	53.3333	31.6667	10	5.64286	6.1798	6.59441	6.18162	7.08571	9.16667	18.6064	16.817	15.8851	17.8026	15.8407	15.4378	6.24444	4.33333	6.16667	4.66667	3.2	ND	68.9744	47.037	50.8889	33.3333	18	ND	7.40387	3.44173	5.38695	2.82469	2.60059	ND
8	PI 698776	16 GR	63.3333	60	56.6667	58.3333	23.3333	18.3333	5.91746	6.26154	6.11375	6.14416	6.80556	8.16667	17.8071	16.7308	17.2594	17.0653	17.6136	15.3262	5.76667	4.16667	6.23333	4.9	2.3	ND	54.0145	30.7143	35.6863	26	20.5556	ND	5.94873	3.24889	3.67893	1.23659	6.38889	ND
9	PI 698777	107R	85	81.6667	71.6667	61.6667	36.6667	26.6667	5.48958	6.79715	6.23248	6.25613	6.96111	8.47222	19.039	15.2006	16.6543	16.7261	15.8447	13.1746	7.07778	4.66667	6.03333	4.86667	ND	ND	70.4971	21.5789	41.4444	24.7368	ND	ND	9.06914	1.99605	5.12747	1.66177	ND	ND
10	PI 698779	101R	85	68.3333	80	71.6667	25	20	6.05882	6.88704	6.67312	6.82418	8.02381	8.03333	17.1083	15.1899	15.5455	15.2936	14.9617	14.535	6.42222	5	5.26667	4.83333	ND	ND	70.8333	43.3333	33.2353	33.6842	ND	ND	8.48981	4.97829	3.83414	1.42909	ND	ND
11	PI 698780	105R	63.3333	63.3333	55	53.3333	26.6667	18.3333	6.38034	7.33333	6.27727	6.24675	7.12222	8.15	16.5152	14.6474	16.7159	16.9229	15.6118	15.2291	5.18889	4.13333	5.5	5.5	2.33333	2.03333	46.7662	46.6667	47.5	33.75	30	12	5.19971	7.84259	4.0375	1.90078	0.55	1.02857
12	PI 698781	29TES	65	78.3333	56.6667	80	28.3333	20	5.88469	6.58262	5.9676	6.64583	6.43333	8.33333	18.0686	16.3634	17.6963	15.5556	17.436	14.6724	5.63333	4.96667	5.5	4.03333	2.3	ND	42.5463	34.5833	43.1579	32.7778	36	ND	3.96237	5.78559	4.80671	1.83128	2.065	ND
13	PI 698782	20ALC	78.3333	66.6667	55	0	0	0	6.40036	5.70983	6.40808	0	0	0	16.2783	18.2929	16.5453	0	0	0	5.31111	5.26667	5.43333	2.16667	ND	ND	40.5556	49.7436	50.8889	10.4167	ND	ND	3.28775	5.42964	5.7359	ND	ND	ND
14	PI 698783	22 GR	91.6667	85	88.3333	95	40	35	6.02924	6.09997	6.59466	6.37157	7.34444	8.63333	17.0945	16.9902	15.7091	16.2705	14.678	12.739	6.17778	4.4	5.66667	3.53333	3.2	ND	61.2639	39.2857	35.3333	37.5	22.5926	ND	6.94846	4.59152	5.16259	1.96806	1.95535	ND
15	PI 698784	177R	48.3333	33.3333	16.6667	15	18.3333	10	7.62652	8.29167	9.13889	7.66667	7.73333	8	13.9497	13.1296	13.147	16.5359	15.8799	14.1421	4.63333	3	2.7	4.16667	2.8	ND	35.4762	52.8571	38.8889	18.5714	27.7778	ND	3.38513	2.39509	0.536398	0.716327	1.53968	ND
16	PI 596293	COLORADO 407D	56.6667	56.6667	23.3333	25	21.6667	16.6667	7.13333	7.41641	8.01667	7.44444	6.42222	8.25	14.7551	14.1838	14.2244	15.1174	18.3193	14.6051	5	4.8	3.66667	3.43333	2.66667	ND	38.5128	30.1852	24.0741	30	34.1667	ND	3.04386	4.36644	1.99815	1.12933	1.62579	ND
17	PI 614880	CHADMO	70	73.3333	73.3333	75	60	41.6667	7.12845	6.61485	7.59656	6.58849	7.63492	8.3	14.6913	15.8963	13.7322	15.73	13.7661	12.9997	4.03333	4.06667	3.5	4.5	2.63333	1.23333	33.3261	40.4762	36.8519	23.0769	20	11.5556	3.47077	4.54683	4.0537	1.17456	1.21193	0.660317
18	PI 614925	CQ 125	13.3333	15	20	13.3333	10	15	8.75	9	8.33333	6.16667	6.66667	8.4	16.3033	13.9137	13.3898	22.4168	21.606	15.836	3.82222	5.03333	3.46667	3.36667	2	ND	35.2619	59.3333	27.7778	36	15	ND	5.09754	5.29605	2.30952	1.63333	0.9375	ND
19	PI 634919	PICHAMAN	61.6667	43.3333	31.6667	33.3333	33.3333	5	8.64646	8.41693	8.78333	8.82222	8.96296	8.33333	12.0867	12.8067	12.4817	12.7964	12.1878	0	4.41111	3.83333	3.66667	4.76667	1.66667	ND	29.8611	34.2424	29.1667	21	3.55556	ND	4.94995	2.61221	2.5	0.528	1.02074	ND
20	PI 634923	UDEC-1	96.6667	95	93.3333	96.6667	88.3333	83.3333	4.57407	4.6232	5.46296	5.15351	3.87364	4.69608	22.4801	22.3284	18.8185	19.9661	26.6566	22.9482	5.04444	5	4.33333	5	2.5	2.46667	53.6296	48.2667	40	21.4286	23.3333	15	4.78376	7.22537	6.15333	1.74966	0.840993	0.642857
21	PI 677096	537 BK60-B	20	16.6667	10	13.3333	0	0	7.12698	9.16667	8	8	0	0	17.7641	13.56	17.8262	16.8089	0	0	2.64444	2.8	1.56667	3.06667	ND	ND	23.3333	38.5185	16.3333	18.9667	ND	ND	4.13333	2.6963	1.46667	1.86667	ND	ND
22	PI 677097	PLANT VIRUS	76.6667	91.6667	43.3333	43.3333	38.3333	31.6667	5.75397	6.3122	7.36574	6.08677	6.84259	6.83069	18.2551	16.4105	14.4785	18.1987	16.0653	16.6185	3.77778	4.33333	2.96667	3.66667	ND	ND	33.6111	47.1014	53.3333	22.5	ND	ND	3.15894	6.50564	3.52	1.5375	ND	ND
ANOVA summary for the effects of salinity (S), accession (A), and their interaction (S × A) on measured traits.
Salinity (S)			***						***						***						***						***						***
Accession (A)			***						***						***						***						***						***
S x A			***						***						***						***						***						***
*** indicates significant effects of salinity (S), accession (A), and their interaction (S × A) at p < 0.001 based on the Generalized Linear Mixed Model (GLMM) analysis.

## Sheet: Supplementary Table S2
Table S1. Effects of irrigation water salinity on Na⁺, K⁺, and Ca²⁺ concentrations, and K⁺/Na⁺ and Ca²⁺/Na⁺ ratios in 22 quinoa accessions
A#	USDA PI No.	Accession / Plant Name	Na+ (mmol g-1)						K+ (mmol g-1)						Ca2+ (mmol g-1)						K+ /Na+						Ca2+ /Na+
			Salinity level of water (dS m-1)
			1	3	6	9	12	15	1	3	6	9	12	15	1	3	6	9	12	15	1	3	6	9	12	15	1	3	6	9	12	15
1	PI 698768	KASLAEA	0.795047	1.6358	2.2848	0.953351	ND	ND	2.08989	1.80577	2.12297	1.01277	ND	ND	0.340334	0.477413	0.480672	0.216915	ND	ND	2.62863	1.1039	0.929169	1.06233	ND	ND	0.428068	0.291852	0.210378	0.227529	ND	ND
2	PI 698769	PISON	0.55159	1.02953	2.71621	0.991008	ND	ND	1.99494	1.56405	1.93905	0.947922	ND	ND	0.247434	0.29989	0.510151	0.218771	ND	ND	3.61672	1.5192	0.71388	0.956523	ND	ND	0.448584	0.291289	0.187817	0.220756	ND	ND
3	PI 698771	COPACABANA	0.571508	0.919463	1.41123	3.16056	3.93062	ND	2.5232	1.8323	2.16043	3.10589	2.64541	ND	0.396539	0.273254	0.398371	0.465131	0.467056	ND	4.41498	1.9928	1.53088	0.9827	0.673028	ND	0.693847	0.297189	0.282286	0.147167	0.118825	ND
4	PI 698772	32ALC	1.96403	1.82722	2.08804	6.28447	4.28	4.67134	2.58201	1.76111	2.05151	2.41649	1.88	2.07234	0.338412	0.307954	0.661532	0.627468	0.49	0.971219	1.31465	0.963818	0.982507	0.384517	0.44	0.443628	0.172305	0.168537	0.31682	0.0998443	0.11	0.20791
5	PI 698773	A5P	0.460397	1.08367	1.48486	1.5169	5.95714	ND	2.18915	1.93837	2.20178	2.07014	2.13368	ND	0.25322	0.372618	0.429357	0.33263	0.587826	ND	4.75491	1.7887	1.48283	1.36473	0.358173	ND	0.550003	0.343847	0.289157	0.219284		ND
6	PI 698774	21 GR	0.772343	1.55795	1.78522	2.28247	5.53913	ND	2.57425	1.6181	1.93629	1.69184	1.6259	ND	0.372282	0.453362	0.396956	0.428623	0.554793	ND	3.33304	1.03861	1.08462	0.741231	0.293531	ND	0.482017	0.290999	0.222357	0.187789	0.100159	ND
7	PI 698775	23TES	0.615985	1.48963	1.78701	1.94545	2.56677	ND	2.19497	1.91679	2.10752	1.94706	1.88028	ND	0.27165	0.476654	0.406727	0.347518	0.387864	ND	3.56335	1.28676	1.17935	1.00083	0.732549	ND	0.441001	0.319982	0.227601	0.178632	0.15111	ND
8	PI 698776	16 GR	0.558584	1.35702	1.408	1.72449	4.08818	ND	2.02889	2.4965	2.30898	1.74997	2.56013	ND	0.248604	0.471334	0.364324	0.338749	0.593616	ND	3.63221	1.8397	1.6399	1.01477	0.626227	ND	0.44506	0.347331	0.258753	0.196435	0.145203	ND
9	PI 698777	107R	0.603248	1.23179	1.68822	1.71084	ND	ND	1.94001	1.62603	2.53485	1.54617	ND	ND	0.273446	0.369022	0.506002	0.418132	ND	ND	3.21595	1.32005	1.50149	0.903749	ND	ND	0.45329	0.299582	0.299724	0.244402	ND	ND
10	PI 698779	101R	0.567594	1.1633	1.44384	1.59917	ND	ND	2.0247	1.95902	2.02182	1.76434	ND	ND	0.272634	0.4062	0.443808	0.388964	ND	ND	3.56716	1.68403	1.40031	1.10328	ND	ND	0.480333	0.34918	0.30738	0.243228	ND	ND
11	PI 698780	105R	0.776287	1.2418	1.91493	2.32643	6.12599	6.08411	2.17499	2.05474	1.72232	1.52503	1.76549	0.994206	0.324921	0.391821	0.407634	0.469203	0.539759	0.834772	2.80179	1.65464	0.899419	0.655524	0.288196	0.16341	0.418558	0.315526	0.212872	0.201684	0.0881097	0.137205
12	PI 698781	29TES	0.601613	1.14729	1.45156	1.19099	2.41302	ND	2.01757	2.54117	2.01149	1.31046	1.79388	ND	0.277882	0.440793	0.392862	0.300566	0.431242	ND	3.3536	2.21493	1.38574	1.10032	0.743417	ND	0.461895	0.384203	0.270648	0.252367	0.178714	ND
13	PI 698782	20ALC	0.564498	1.20226	1.49983	3.07983	ND	ND	1.91646	1.62622	1.8706	1.93286	ND	ND	0.270164	0.345607	0.406458	0.501119	ND	ND	3.39498	1.35264	1.24721	0.627587	ND	ND	0.478592	0.287465	0.271003	0.16271	ND	ND
14	PI 698783	22 GR	0.673684	1.3368	1.60758	1.32079	1.86876	ND	2.1471	1.76227	1.73287	1.67538	2.43582	ND	0.322465	0.439252	0.414856	0.349688	0.367627	ND	3.1871	1.31827	1.07794	1.26847	1.30344	ND	0.478659	0.328584	0.258062	0.264756	0.196722	ND
15	PI 698784	177R	0.996975	2.50115	6.59208	2.4163	2.2399	ND	2.0476	1.96532	2.74028	1.2471	1.8525	ND	0.348404	0.457945	0.655082	0.286131	0.279661	ND	2.05381	0.785765	0.415693	0.516119	0.827047	ND	0.349461	0.183094	0.0993741	0.118417	0.124854	ND
16	PI 596293	COLORADO 407D	1.00998	1.38782	2.72372	2.53626	2.28173	ND	2.44538	2.03456	2.05446	1.97656	1.50939	ND	0.390638	0.355684	0.464875	0.325327	0.308019	ND	2.42121	1.46601	0.754285	0.779322	0.661511	ND	0.386777	0.25629	0.170676	0.12827	0.134993	ND
17	PI 614880	CHADMO	0.0417862	0.814196	1.50574	1.86912	2.53775	4.98712	0.0491485	2.07024	1.8518	2.08239	1.74301	1.71339	0.00189923	0.252964	0.318258	0.403514	0.343774	1.17912	1.17619	2.54268	1.22983	1.1141	0.686833	0.343563	0.0454512	0.310692	0.211363	0.215884	0.135464	0.236434
18	PI 614925	CQ 125	0.919449	1.17822	1.58114	2.07453	3.92405	ND	2.03969	1.97452	1.86533	2.50059	1.87519	ND	0.288054	0.360206	0.285999	0.368669	0.365507	ND	2.21838	1.67585	1.17973	1.20538	0.47787	ND	0.31329	0.305721	0.180881	0.177713	0.0931453	ND
19	PI 634919	PICHAMAN	0.919946	1.58241	2.31378	2.76404	6.97654	ND	1.79226	1.85794	2.53304	2.0996	1.41354	ND	0.293503	0.36511	0.428402	0.442891	0.669265	ND	1.94822	1.17412	1.09476	0.759611	0.202614	ND	0.319044	0.23073	0.185153	0.160233	0.0959307	ND
20	PI 634923	UDEC-1	0.854665	0.943847	2.44144	2.12787	5.72566	5.62604	2.01217	2.4041	2.55641	2.32703	4.32018	3.5925	0.415605	0.385153	0.623722	0.586364	1.11493	1.41964	2.35434	2.54713	1.04709	1.09359	0.754529	0.63855	0.486278	0.408067	0.255473	0.275563	0.194725	0.252334
21	PI 677096	537 BK60-B	4.87742	2.57321	2.36619	0.645074	ND	ND	2.16825	1.82426	1.57125	0.436451	ND	ND	1.03343	0.467861	0.5369	0.0929627	ND	ND	0.444548	0.70894	0.664043	0.676591	ND	ND	0.21188	0.181819	0.226905	0.144112	ND	ND
22	PI 677097	PLANT VIRUS	0.599272	1.02488	2.36619	2.7889	ND	ND	1.69593	2.85224	1.57125	1.49266	ND	ND	0.266246	0.364611	0.429489	0.403952	ND	ND	2.82998	2.783	0.664043	0.535215	ND	ND	0.444283	0.35576	0.181511	0.144843	ND	ND
ANOVA summary for the effects of salinity (S), accession (A), and their interaction (S × A) on measured traits.
Salinity (S)			***						***						***						***						***
Accession (A)			***						***						***						***						***
S x A			***						***						***						***						***
*** indicates significant effects of salinity (S), accession (A), and their interaction (S × A) at p < 0.001 based on the Generalized Linear Mixed Model (GLMM) analysis.
